# Supplementary material for: Seeing Circles and Drawing Ellipses: When Sound Biases Reproduction of Visual Motion
Source: PLoS One. 2016 Apr 27;11(4):e0154475. doi: 10.1371/journal.pone.0154475 (PMC4847762; doi:10.1371/journal.pone.0154475)
Supplement: S1 Dataset — (TXT) [file pone.0154475.s005.txt]

Results of the experiment
Each column corresponds to a condition with the following order:
(RPv=90°; RPa=90°); (RPv=90°; RPa=45°);  (RPv=45°; RPa=90°); (RPv=45°; RPa=45°)

79,7196875387290	72,0569053715091	71,1974849404263	65,1009554238891
79,2265649397642	73,6501469781726	68,0844263418389	63,3687368462766
76,6587818312298	75,4503304229980	68,1824874017133	61,8006890190522
76,0556065543741	75,6824935471601	66,5069938977775	67,7591597528330
76,2574352021564	80,3967700767761	68,7055359531357	67,4056230849528
77,4493176199532	70,9587537448106	68,3769153047977	57,1924568548484
70,9660530096544	72,1880464281128	63,9977323073210	64,9828707617957
76,8021124140492	65,8253850593017	51,1950721307975	58,7448664051352
74,3609852979299	76,9864837953257	67,2437288464127	59,4500843440838
75,9790180686283	76,0536355461463	64,7291517889295	63,2624071453662
76,5164831037272	58,7990640808378	63,0494130212208	40,3919532090661
79,5697466734830	74,6809406284566	69,8039126125429	67,6752562277447
81,0661634272828	53,3112241052437	62,9562176622796	54,0964052317899
83,0580073043404	73,4242576339419	64,2462970050932	57,5571835628607
78,6140494654210	81,1891303842059	69,7212331433502	65,1846529464215
76,4163622664650	79,6286900190395	64,1205975289219	51,8196302466609
80,5076260990379	66,5246919026968	69,8026648506701	65,6899093613094
